# Supplementary material for: A real-world cohort study of first-line afatinib in patients with EGFR-mutant advanced non-small cell lung cancer in Vietnam
Source: BMC Cancer. 2024 Feb 5;24:176. doi: 10.1186/s12885-024-11891-w (PMC10840225; doi:10.1186/s12885-024-11891-w)
Supplement: Supplementary file 1 — Supplementary Material 1 [file 12885_2024_11891_MOESM1_ESM.xlsx]

## Sheet: Sheet1
Supplementary 1: Uncommon mutations in the study
Uncommon EGFR mutations	Uncommon mutation set n=92 (%)
G719X alone	26 (28.3)
L861Q alone	13 (14.1)
S768I alone	3 (3.3)
G719X + S768I	21 (22.8)
L861Q + S768I	1 (1.1)
G719X + L861Q	2 (2.2)
Exon 20 ins	3 (3.3)
Compound with Del19/L858R	10 (10.9)
• Del19 + 20 insertion	1 (1.1)
• Del19 + A750P	5 (5.4)
• Del19 + S768I	1 (1.1)
• L858R + S768I	3 (3.3)
Other uncommon mutations	13 (14.1)
• A750P	2 (2.2)
• A750P + R108I	1 (1.1)
• Exon 18 delins	1 (1.1)
• E709A + G719A	2 (2.2)
• E709A + G719S	1 (1.1)
• E709K + G719S	1 (1.1)
• E746_S752 delinsV	1 (1.1)
• S768N	2 (2.2)
• T263P	2 (2.2)
